# Supplementary material for: Electrical Stimulation Increases Axonal Growth from Dorsal Root Ganglia Co-Cultured with Schwann Cells in Highly Aligned PLA-PPy-Au Microfiber Substrates
Source: Int J Mol Sci. 2022 Jun 7;23(12):6362. doi: 10.3390/ijms23126362 (PMC9223746; doi:10.3390/ijms23126362)
Supplement: Supplementary file 1 [file ijms-23-06362-s001.zip]

Archive with 1 entries (1 files):
- ijms-1734477-supplementary.pdf
